# Supplementary material for: The Impact of Cognitive Impairment on Treatment Toxicity, Treatment Completion, and Survival among Older Adults Receiving Chemotherapy: A Systematic Review
Source: Cancers (Basel). 2022 Mar 21;14(6):1582. doi: 10.3390/cancers14061582 (PMC8946153; doi:10.3390/cancers14061582)
Supplement: Supplementary file 1 [file cancers-14-01582-s001.zip]

Archive with 3 entries (3 files):
- Supplementary S1_Search Strategies.pdf
- Supplementary S2_Risk of Bias Assessment.pdf
- Supplementary S3_Results from Individual Studies.pdf
